# Supplementary material for: Patterns of microbial communities were shaped by bioavailable P along the elevation gradient of Shergyla Mountain, as determined by analysis of phospholipid fatty acids
Source: PLoS One. 2022 Jul 11;17(7):e0271101. doi: 10.1371/journal.pone.0271101 (PMC9273077; doi:10.1371/journal.pone.0271101)
Supplement: S1 Table — (XLSX) [file pone.0271101.s001.xlsx]

## Sheet: Sheet1
3500		林芝云杉
3600		林芝云杉
3700		林芝云杉
3800		急尖长苞冷杉
3900		急尖长苞冷杉
4000		急尖长苞冷杉
4100		急尖长苞冷杉
4200		急尖长苞冷杉
4300

## Sheet: Table S1
Table S1：The relative abundance of phospholipid fatty acid (PLFA,%) across alpine and subalpine zones of Shergyla Mountain
Elevation(m a.s.l.)	14:0	15:0	16:0	18:0	20:0	10:0 2OH	10:0 3OH	11:0 3OH	a11:0	i11:0 3OH	12:0 3OH	a12:0	a13:0	a14:0	i14:0	14:1ω5c	15:0 2OH	a15:0	i15:0	i15:0 3OH	a16:0	i16:0	16:1 2OH	16:1ω11c	16:1ω5c	16:1ω9c	10me17:0	a17:0	cy17:0	i17:0	17:1ω8c	10me18:0	18:1 2OH	18:1ω5c	11me18:1ω7c	18:1ω9c	18:3ω6c (6,9,12)	cy19:0	20:4ω6,9,12,15c	14:0 3OH	16:1ω7c	18:2ω6,9c	18:1ω7c	10me16:0
4100	1.01045	0.535718	14.8677	1.98711	0	0.321811	0.331608	0	0	0.322654	0	0	0	0	0.943959	0.267701	0	4.91806	6.02463	0.285571	0.427275	2.63449	0.629196	0	3.66044	1.49999	0.807092	2.69625	2.8919	1.18597	0.628076	1.51216	0.607162	0.985278	1.42541	9.76133	0	4.11946	0.657167	0.311247	7.70521	5.13464	14.0959	4.8074
4100	1.2692	0.617866	15.9982	2.10466	0	0.329413	0.513409	0	0	0.408776	0	0	0	0	1.89971	0.399105	0	5.79365	5.86512	0.480795	0.550659	2.72206	0.353352	0	3.45884	1.35088	1.28529	3.11198	2.78476	1.23708	0.686302	2.24348	0	1.14882	0.929873	8.02791	0	2.45662	0.502254	0.258383	8.33664	6.13849	12.7947	3.94179
4100	0.915506	0.470639	16.034	1.42248	0	0.556855	0.274442	0	0	0.764144	0.401414	0	0	0	2.1221	0.439543	0	7.58242	6.6836	0.605752	0.839625	2.85171	0.509053	1.46743	3.65045	0	0.919784	4.5561	3.12744	1.46135	0.803627	1.10813	0	0.539015	0.49726	6.4621	1.42468	2.20091	1.16058	0.40624	7.89258	4.19229	10.9602	4.69655
4060	0.944816	0.96	23.7513	4.23034	0	0	0	0	0	0	0	0	0	0	0	0	0	9.69	8.52771	0	1.77431	4.14247	0	0	1.81252	0	0	6.04994	1.21029	0	0	0	0	0	0	6.66552	1.79109	2.67401	0	0.847547	5.57809	9.75536	5.13555	5.41911
4060	1.21004	1.12	16.5912	3.35147	0	0	0	0	0	0	0	0	2.7905	1.3408	0.724072	0	0	7.26866	7.71364	0	1.4601	3.82754	1.41241	0	2.64186	0	0.98885	5.42384	1.90612	1.79971	0	1.1767	0	0	0.91679	6.69367	0	3.14344	0	0	8.04998	5.79272	9.10005	4.67579
4060	1.35002	1.01	15.6601	2.73135	0	0	0	0	0	0	0	0	3.03787	1.12308	0	0.567487	0	7.62238	9.13553	1.40731	1.30429	4.6056	1.9721	0	2.16771	0	0.976222	5.26603	1.62873	1.73951	0	0.815979	0	0	0	6.284	0	2.62361	0	0.911684	8.28954	5.24696	7.35355	6.17938
3980	1.10034	0.860059	14.9496	2.35589	0.19803	0	0	0	0	0.631341	0	0	0	0.448752	0.133178	0	0	6.40525	8.80905	0.819859	0.878701	4.69828	0.940764	1.36872	2.65776	0	1.39315	4.12395	1.29527	1.54223	0.239409	0.457421	0	0.30711	0.460665	8.97365	0.720886	3.62678	0	0.749097	7.87518	6.48058	7.69871	6.80035
3980	0.95425	0.645192	16.0581	2.20605	0.279774	0	0	0	0	0.333136	0	0	0.772518	0.174446	0	0.257216	0.250071	5.77489	8.14888	0.505438	0.670072	3.87698	0.886108	0	2.71597	1.31846	1.24645	3.55051	1.26261	1.45572	0	0.55164	0	0.685827	1.05835	9.35111	0.483586	4.55997	0	0.943709	7.58766	4.65222	10.033	6.75013
3980	0.95425	0.645192	16.0581	2.20605	0.279774	0	0	0	0	0.333136	0	0	0.772518	0.174446	0	0.257216	0.250071	5.77489	8.14888	0.505438	0.670072	3.87698	0.886108	0	2.71597	1.31846	1.24645	3.55051	1.26261	1.45572	0	0.55164	0	0.685827	1.05835	9.35111	0.483586	4.55997	0	0.943709	7.58766	4.65222	10.033	6.75013
3930	0.570808	0.337239	15.4496	2.26784	0	0	0	0	0	0.679003	0.230515	0	0	0	3.08572	0.309434	0.0976039	6.66099	6.90092	0.317213	1.11943	4.27633	0.714756	0.863878	2.1802	0	0.841181	5.67674	0.849074	0.869917	0	0.926987	0.218171	0.483423	0.651869	7.9044	0.934892	5.62426	0	0.865275	6.8305	6.38431	7.89967	6.97782
3930	0.245417	0	19.9496	2.94452	0	0.250566	0	0	0	0.918423	0.438531	0	0	0	0	0.435296	0	10.6436	6.63714	0.899074	2.27385	4.44521	1.16506	0	1.44429	0	1.14806	10.0692	2.35	0	0	0.389468	0	0	0	5.77005	2.3129	2.40997	0	1.3349	4.61168	8.73112	4.1613	6.37082
3930	0.467312	0	17.1794	1.81843	0.193874	0	0	0	1.55173	1.0024	0	0	5.78229	0.722476	3.74019	0.439078	0	7.69529	6.79279	0	2.09437	4.59026	0.639151	0	1.50711	0	1.23097	6.20875	0.428543	0.866112	0	0.474004	0	0	0	5.82986	1.47737	2.4591	0	0.920245	5.63019	7.11007	4.06164	7.08697
3910	1.38663	0.873751	19.393	4.29484	0	0	0	0	0	0	0	0	3.08177	1.34786	0	0	0	8.96789	7.36648	0	1.51118	4.69819	0	0	1.65424	0	1.01481	8.51633	1.49171	0	0	0	0	0	0	6.68082	0	2.85051	0	1.54927	3.68811	7.32103	4.97867	5.33294
3910	1.1762	0.837347	18.5194	2.30976	0.265393	0.593156	0	0.64268	0	0.32031	0	0	0	0	0.448031	0	0	6.36349	9.0234	0.602369	0.716787	3.33526	0.741264	0	2.51049	1.34248	0.849911	5.49013	2.58817	1.49948	0	0.745014	0	0.446342	0.84473	6.63464	0	2.65893	1.15384	0.526939	6.22933	4.38979	8.44435	5.75055
3910	1.30209	0.97878	14.6389	2.92631	0	1.43403	0	0	0	0.416373	0	0	0	0	0	0	0	8.11955	8.75266	1.0802	1.48644	5.20876	0.968204	0	2.66337	0	1.17532	6.76227	1.21292	1.50703	0	0.912471	0	0	0.596507	7.62722	0	3.3176	0	0.659593	5.88272	7.16212	5.72808	5.48048
3780	0	0	11.8513	2.15408	0	0	0	0	0	0	0	0	6.19812	2.16227	0	0	0	9.05318	7.21287	0	1.87722	6.02545	0	0	1.85123	0	1.20705	8.31636	0	2.05096	0	0.838778	0	0	0	7.2671	1.81311	5.64741	0	0.659345	3.49314	5.78764	8.19507	6.33832
3780	1.26612	0.750975	11.7947	1.56786	0	0	0	0	0	0.222371	0	0	2.70079	0.999522	0	0.637296	0	5.55398	11.2144	0.5295	0.849955	6.81896	1.33169	0	1.7206	1.07324	0.989039	4.18052	1.32087	1.50416	0	0.957696	0.58012	0	0.787666	7.36007	0.63075	5.56961	0	0.932291	6.88969	3.50653	7.58219	8.1768
3780	0.655372	0	14.6082	2.5948	0	0	0	0	0	0	0	0	4.97829	1.78046	0	0	0	7.85626	8.50533	1.25717	1.38452	6.06003	1.64328	0	1.43156	0	1.23718	8.05017	1.52234	2.37803	0	1.12052	0	0	0	5.34216	0	4.44856	0	1.71806	4.36497	5.23825	4.71462	7.10987
3700	0	0.670943	15.4813	2.40554	0	0	0	0	0	0	0	0.731849	2.47025	1.03313	1.59	0	0	5.70653	6.76992	0.882651	0.537185	4.77217	0	0	2.48595	0	0.974537	4.88151	1.36158	1.55069	0	0.916908	0	0	0.488865	10.4702	1.59055	9.54025	0	0.846801	4.66904	4.00693	6.82359	6.34118
3700	0	0	18.6017	2.25997	0	0	0	0	2.16498	0	0	0	6.34088	2.25339	0	0	0	9.13285	10.137	0	1.34398	6.66866	0	0	1.60968	0	0	6.60574	0	1.09429	0	0	0	0	0	5.46841	0	4.41488	0	1.58396	3.73567	5.66175	4.46445	6.45772
3700	0.536958	0	19.358	3.69894	0	0	0	0	1.45796	0	0	1.37236	5.85619	1.86781	2.05257	0	0	8.51589	8.18679	0	1.54781	5.16024	0	0	1.45116	0	0	8.074	0	1.02144	0	0	0	0	0	4.77083	1.56502	3.58011	0	1.37846	3.39728	5.9027	3.85588	5.39164
3590	1.14105	0	16.7919	4.11414	0	0	0	1.34094	0	1.15533	0	0	0	0	0	0	0	10.3994	8.10386	0	1.13281	3.2191	0	0	3.09382	0	0	6.31692	2.11	2.46272	0	1.22859	0	0	0	6.36829	0	4.27824	0	0	5.48273	5.43272	12.5005	5.4369
3590	0	0	18.5709	3.27439	0	0	0	0	2.31672	0	0	0	5.77609	1.49658	0	0	0	10.0929	9.69447	0	1.46987	2.83174	0	0	2.34429	0	0	6.04667	2.32	2.01056	0	0	0	0	0	5.4474	0	3.20772	0	0	4.79213	5.03835	9.72546	5.86368
3590	0	0	19.2366	2.18911	0	0	0	0	0	0	0	0	0	2.22448	0	0	0	12.6048	8.01135	1.93412	2.89011	2.68418	0	0	2.68742	0	0	9.84	3.32	0	0	0	0	0	0	3.83233	2.14808	2.96016	0	0	4.69136	8.93672	7.27788	5.85123
3500	0.865904	0.511577	18.549	2.3695	0	0	0	0	0	0.495643	0	0	0	0.608807	0.815513	0.349634	0	5.73489	6.03816	0.489848	0.671362	2.2623	0	1.41053	3.46632	0	0.415972	3.3712	2.3281	1.55273	0.720041	1.13026	0	1.27796	1.28212	6.75149	3.0861	2.58554	0	0	7.03788	5.67089	13.715	4.43575
3500	1.03486	0.56501	14.0161	2.31366	0.183789	0.318726	0	0.751712	0	0.184847	0.213613	0	0	0	1.17718	0.213602	0	4.69531	5.83488	0.345618	0.433401	2.21701	0	1.31499	4.12347	0	0.263745	2.30653	2.66609	1.40993	0.65715	1.37924	0	1.49779	1.40542	6.90131	0	3.70598	0.834632	0	9.49194	4.43593	15.5901	7.51644
3500	0.969733	0.510622	14.1302	2.22768	0.237035	0.0823875	0.228603	0.55191	0	0.242672	0	0	0	0	1.04327	0.196567	0	4.23725	5.52013	0.34998	0.322463	2.0262	0.432137	1.33117	4.18582	0	0.33411	2.01317	3.26696	1.31816	0.51602	1.31491	0.0939567	1.62542	1.37101	6.85175	0	3.89061	0.776011	0	8.62629	5.12506	18.0386	6.0121
